# Supplementary material for: A Diagnostic Model for Kawasaki Disease Based on Immune Cell Characterization From Blood Samples
Source: Front Pediatr. 2022 Jan 5;9:769937. doi: 10.3389/fped.2021.769937 (PMC8767645; doi:10.3389/fped.2021.769937)
Supplement: Supplementary file 1 [file Table_1.XLSX]

## Sheet: Table_S1
		Table S1. Summary of datasets
		Cohort	GEO dataset	Platform	No. of KDs	No. of FCs	No. of HCs
			GSE73461	Illumina® HumanHT-12 V4.0	78	242	55
		Discovery: Training & Test set (7:3)	GSE73462	Illumina® HumanHT-12 V3.0	1	130	16
			GSE73463	Illumina® HumanHT-12 V4.0	146	0	87
			GSE68004 (2 batches)	Illumina® HumanHT-12 V4.0	57	25	19
					19	11	31
		Validation	GSE15297	SMD Print_853	23	13	0
		Abbreviations: GEO, Gene Expression Omnibus; No., numbers; KD, Kawasaki disease; FC, febrile control; HC, healthy control.
