# Supplementary material for: A Diagnostic Model for Kawasaki Disease Based on Immune Cell Characterization From Blood Samples
Source: Front Pediatr. 2022 Jan 5;9:769937. doi: 10.3389/fped.2021.769937 (PMC8767645; doi:10.3389/fped.2021.769937)
Supplement: Supplementary file 2 [file Table_2.XLSX]

## Sheet: Table_S1
		Table S2. Comparison of the percentages of the T cell subsets between the KD and the FC group
		Group	CD4+	CD8+	CD4+/CD8+
		KD group	0.187 [0.149-0.240]	0.038 [0.018-0.075]	4.95 [2.49-9.94]
		FC group	0.222 [0.163-0.287]	0.081 [0.031-0.142]	2.82 [1.56-6.72]
		p value	6.6 x 10-6	6.2 x 10-10	5.2 x 10-7
		Notes: Data were shown as median [IQR]. Abbreviations: KD, Kawasaki disease; FC, febrile control.
