# Supplementary material for: A Diagnostic Model for Kawasaki Disease Based on Immune Cell Characterization From Blood Samples
Source: Front Pediatr. 2022 Jan 5;9:769937. doi: 10.3389/fped.2021.769937 (PMC8767645; doi:10.3389/fped.2021.769937)
Supplement: Supplementary file 3 [file Table_3.XLSX]

## Sheet: Table_S2
		Table S3. Estimated coefficients of the diagnostic prediction model for Kawasaki disease diagnosis
		Immune cell marker	Coefficient
		Intercept of model	0.6
		Plasma_cells	-20.0023
		T_cells_CD8	-2.59904
		T_cells_CD4_naive	-3.97956
		T_cells_gamma_delta	-10.4346
		Macrophages_M1	-44.5864
		Macrophages_M2	-27.9855
		Mast_cells_resting	-27.7276
		Neutrophils	3.23203
