# Supplementary material for: A Diagnostic Model for Kawasaki Disease Based on Immune Cell Characterization From Blood Samples
Source: Front Pediatr. 2022 Jan 5;9:769937. doi: 10.3389/fped.2021.769937 (PMC8767645; doi:10.3389/fped.2021.769937)
Supplement: Supplementary file 4 [file Table_4.XLSX]

## Sheet: Table_S3
		Table S4. Relationship between the diagnosis and the identified molecular subtypes
		Molecular subtype	FC	KD
		Subtype I	65	123
		Subtype II	116	28
		Subtype III	116	125
		Subtype IV	111	24
		Abbreviations: KD, Kawasaki disease; FC, febrile control.
